# Supplementary material for: Effect of DSS-Induced Ulcerative Colitis and Butyrate on the Cytochrome P450 2A5: Contribution of the Microbiome
Source: Int J Mol Sci. 2022 Oct 1;23(19):11627. doi: 10.3390/ijms231911627 (PMC9569822; doi:10.3390/ijms231911627)
Supplement: Supplementary file 1 [file ijms-23-11627-s001.zip]

Archive with 1 entries (1 files):
- ijms-1916776-supplementary.pdf
